# Supplementary material for: Zirconium Component Modified Porous Nanowood for Efficient Removal of Phosphate from Aqueous Solutions
Source: Nanomaterials (Basel). 2023 Jun 5;13(11):1807. doi: 10.3390/nano13111807 (PMC10254632; doi:10.3390/nano13111807)
Supplement: Supplementary file 1 [file nanomaterials-13-01807-s001.zip]

Archive with 1 entries (1 files):
- nanomaterials-2422888-supplementary.pdf
